# Supplementary material for: Long-Term Clinical and Molecular Changes in Dry Eye Disease and Chronic Ocular Pain
Source: Int J Mol Sci. 2025 Sep 12;26(18):8918. doi: 10.3390/ijms26188918 (PMC12469960; doi:10.3390/ijms26188918)
Supplement: Supplementary file 1 [file ijms-26-08918-s001.zip]

Archive with 1 entries (1 files):
- ijms-3787191-supplementary.pdf
